# Supplementary material for: Interaction between the flagellum of Candidatus Liberibacter asiaticus and the vitellogenin-like protein of Diaphorina citri significantly influences CLas titer
Source: Front Microbiol. 2023 Apr 18;14:1119619. doi: 10.3389/fmicb.2023.1119619 (PMC10152367; doi:10.3389/fmicb.2023.1119619)
Supplement: Supplementary file 1 [file Data_Sheet_1.ZIP]

Archive with 3 entries (2 files):
- Supplementary Material 1(Y2H and pull-down raw data)/Protein expression and pull-down original electrophoresis picture.ppt
- Supplementary Material 1(Y2H and pull-down raw data)/Yeast two-hybrid data collation of flagellin gene.xlsx
- Supplementary Material 1(Y2H and pull-down raw data)/
