# Supplementary material for: Interaction between the flagellum of Candidatus Liberibacter asiaticus and the vitellogenin-like protein of Diaphorina citri significantly influences CLas titer
Source: Front Microbiol. 2023 Apr 18;14:1119619. doi: 10.3389/fmicb.2023.1119619 (PMC10152367; doi:10.3389/fmicb.2023.1119619)
Supplement: Supplementary file 1 [file Data_Sheet_1.ZIP › Supplementary Material 1(Y2H and pull-down raw data)/Yeast two-hybrid data collation of flagellin gene.xlsx]

## Sheet: Sheet1
	CLas flagellin (flaA) yeast two-hybrid results(QDO)
Annotated	serial number	genen id	protein	Description	Prediction of subcellular localization	Domain prediction	length	Query Cover	E value	Per. Ident
	1	LOC103514770	XP_008477895.1	Diaphorina citri 60S ribosomal protein L38	Cytoplasmic	Ribosomal_L38e	457dp	0.65	0	0.9897
	2		YP_009254299.1	NADH dehydrogenase subunit 4	may be Vacuolar	Proton_antipo_M	1244dp	0.68	0	1
	3	LOC103523837	XP_008487105	Diaphorina citri vitellogenin-like		VWD	1747dp	0.65	5e-58	0.9375
	4	MG996992	AVV28575	cytochrome b	Mitochondrial	Cytochrome_B、Cytochrom_B_N_2、Cytochrom_B_C	855dp	0.53	2e-87	0.8955
	5	LOC103508791	XP_017299399	Diaphorina citri V-type proton ATPase subunit S1-like	Plasma membrane	ATP-synt_S1、IFT57	782dp	0.6	0	0.9967
	6	LOC103512732	XP_026681929.1	intraflagellar transport protein 57 homolog	Plasma membrane	NAD_binding_4、Ribosomal_L27e		0.89	2e-46	0.8478
	7	LOC103505456	XP_008468008.1	Diaphorina citri 60S ribosomal protein L27 (LOC103505456), transcript variant X3	Cytoplasmic	Ribosomal_L27e	458dp	0.52	0	0.9948
	8	LOC103506787	XP_026677571	Diaphorina citri putative fatty acyl-CoA reductase CG8306	Plasma membrane	NAD_binding_4、Sterile	1392dp	0.9	0	0.9871
	9	LOC103515700	XP_017302266.1	Diaphorina citri 40S ribosomal protein S7-like	Cytoplasmic	Ribosomal_S7e	672	0.63	0	0.9833
	10	LOC103508791	XP_017299399	Diaphorina citri V-type proton ATPase subunit S1-like	Plasma membrane	ATP-synt_S1	782dp	0.59	0	0.9966
	11	LOC103511545	>XP_008474491.1	Diaphorina citri double-stranded RNA-specific editase B2-like	Cytoplasmic	A_deamin	996bp	0.18	9e-41	0.9058
	12	LOC103514770	XP_008477895.1	Diaphorina citri 60S ribosomal protein L38 (LOC103514770), mRNA	Cytoplasmic	Ribosomal_L38e	457 bp	0.65	0	0.9897
	13	LOC103522928	XP_008486232.1	Diaphorina citri uncharacterized	Plasma membrane	ATP-synt_S1	2086 bp	0.91	0	0.9978
	14	LOC113471433	XP_026686374	Diaphorina citri uncharacterized	Mitochondrial	\	706dp	0.72	0	0.9655
	15	LOC113466208	ncRNA	Diaphorina citri uncharacterized			641dp	0.18	9e-41	0.9058
	16	LOC113466505	lncRNA	Diaphorina citri uncharacterized			797dp	0.1	1E-18	0.9315
