# Supplementary material for: Interaction between the flagellum of Candidatus Liberibacter asiaticus and the vitellogenin-like protein of Diaphorina citri significantly influences CLas titer
Source: Front Microbiol. 2023 Apr 18;14:1119619. doi: 10.3389/fmicb.2023.1119619 (PMC10152367; doi:10.3389/fmicb.2023.1119619)
Supplement: Supplementary file 2 [file Data_Sheet_2.ZIP]

Archive with 14 entries (13 files):
- Supplementary Material 2ú¿analysis of dataú⌐/
- Supplementary Material 2ú¿analysis of dataú⌐/Figure 2 B Female.spv
- Supplementary Material 2ú¿analysis of dataú⌐/Figure 2 B Male.spv
- Supplementary Material 2ú¿analysis of dataú⌐/Figure 2 C.spv
- Supplementary Material 2ú¿analysis of dataú⌐/Figure 2 D.spv
- Supplementary Material 2ú¿analysis of dataú⌐/Figure 2 E H.spv
- Supplementary Material 2ú¿analysis of dataú⌐/Figure 2 E SG.spv
- Supplementary Material 2ú¿analysis of dataú⌐/Figure 3A.spv
- Supplementary Material 2ú¿analysis of dataú⌐/Figure 3B 12h.spv
- Supplementary Material 2ú¿analysis of dataú⌐/Figure 3B 24h.spv
- Supplementary Material 2ú¿analysis of dataú⌐/Figure 3B 6h.spv
- Supplementary Material 2ú¿analysis of dataú⌐/Figure 3C 12h.spv
- Supplementary Material 2ú¿analysis of dataú⌐/Figure 3C 24h.spv
- Supplementary Material 2ú¿analysis of dataú⌐/Figure 3C 6h.spv
